# Supplementary material for: Nested mobile genetic elements mediating antimicrobial resistance genes mobility within and between Acinetobacter isolates
Source: iScience. 2026 Apr 8;29(5):115648. doi: 10.1016/j.isci.2026.115648 (PMC13125923; doi:10.1016/j.isci.2026.115648)
Supplement: Table S1. Species identification, isolation source, and antimicrobial resistance genes composition of the 38 Acinetobacter species [file mmc2.xlsx]

## Sheet: Table S1
Supplementary Table S1. Species identification, isolation source, and antimicrobial resistance genes composition of the 38 Acinetobacter species.
Study_ID	Species ID	MLST (Pasteur)	Isolation source	Category	CEPHALOSPORIN	CARBAPENEM	AMINOGLYCOSIDE	TETRACYCLINE	FLUOROQUINOLONE	PHSPHONIC ACID
					ARG	ARG	ARG	ARG	ARG	ARG
EC01	A. junii	-	feces	Patient-associated	-	blaGES-4	aac(6')-31	-	-	-
EC02	A. pittii	-	sputum	Patient-associated	-	blaOXA-506	ant(3")-IIa	-	adeF, AbaQ	-
EC03	A. baumannii	ST57	sputum	Patient-associated	adeK, adeI, adeJ, adeN, blaADC-247	-	ant(3")-IIa	adeI, adeK, adeR, adeN, adeL, adeF, adeH, adeJ	AbaQ, AmvA, adeL, adeF, adeH, parC	AbaF
EC04	A. baumannii	ST246	sputum	Patient-associated	adeK, adeI, adeJ, adeN, blaADC-122	blaOXA-338	-	adeI, adeK, adeR, adeN, adeL, adeF, adeH, adeJ	-	AbaF
EC05	A. baumannii	ST57	tongue coating	Patient-associated	adeK, adeI, adeJ, adeN, blaADC-247	-	ant(3")-IIa	adeI, adeK, adeR, adeN, adeL, adeF, adeH, adeJ	-	AbaF
EC06	A. guillouiae	-	Hospital environment	Environment-associated	blaADC-274	blaOXA-247	aph(3')-VIa	-	-	-
EC07	A. bereziniae	-	Hospital environment	Environment-associated	-	blaOXA-1001	-	-	-	-
EC08	A. ursingii	-	Hospital environment	Environment-associated	-	-	-	-	-	-
EC10	A. bereziniae	-	urine	Patient-associated	-	blaOXA-1144	-	-	-	-
EA01	A. pittii	-	Wastewater treatment plant 1 influent	Environment-associated	blaADC-149	blaOXA-72	-	adeF	adeF	-
EA02	A. calcoaceticus	-	Wastewater treatment plant 1 influent	Environment-associated	blaADC-135	blaOXA-305, blaOXA-542	ant(3")-IIa	adeF	adeF, AbaQ	-
EA03	A. pittii	-	River	Environment-associated	blaADC-207	blaOXA-564, blaOXA-542	ant(3")-IIa	adeF, adeL	adeF, adeL, AbaQ	AbaF
EA04	A. baumannii	ST2	Wastewater treatment plant 1 influent	Environment-associated	adeK, adeI, adeJ, adeN, blaTEM-1, blaADC-30	blaOXA-66	armA, aph(3")-Ib, aph(6)-Id, ant(3")-IIa	tet(B)	gyrA, parC, adeG, AbaQ, AdeH, adeF, adeL	AbaF
EA05	A. baumannii	ST2	Wastewater treatment plant 1 influent	Environment-associated	adeK, adeI, adeJ, adeN, blaTEM-1, blaADC-30	blaOXA-66	armA, aph(3")-Ib, aph(6)-Id, ant(3")-IIa	tet(B)	gyrA, parC, adeG, AbaQ, AdeH, adeF, adeL	AbaF
EA06	A. baumannii	ST2	Wastewater treatment plant 1 influent	Environment-associated	adeK, adeI, adeJ, adeN, blaTEM-1, blaADC-30	blaOXA-66	armA, aph(3")-Ib, aph(6)-Id, ant(3")-IIa	tet(B)	gyrA, parC, adeG, AbaQ, AdeH, adeF, adeL	AbaF
EA10	A. baumannii	ST2	Wastewater treatment plant 1 influent	Environment-associated	adeK, adeI, adeJ, adeN, blaTEM-1, blaADC-30	blaOXA-66	armA, aph(3")-Ib, aph(6)-Id, ant(3")-IIa	tet(B)	gyrA, parC, adeG, AbaQ, AdeH, adeF, adeL	AbaF
EA07	A. junii	-	Wastewater treatment plant 1 influent	Environment-associated	-	-	-	-	-	-
EA08	A. junii	-	Wastewater treatment plant 1 influent	Environment-associated	-	-	-	-	-	-
EA09	A. junii	-	Wastewater treatment plant 2 influent	Environment-associated	-	-	-	-	-	-
EA11	A. indicus	-	Pig farm influent	Pig waste-associated	-	-	aph(3")-Ib, aph(6)-Id	tet(39)	-	-
EA12	A. towneri	-	Pig farm influent	Pig waste-associated	-	blaOXA-58	aph(6)-Id	-	-	-
EA13	A. towneri	-	Pig farm influent	Pig waste-associated	-	blaOXA-58	aph(3")-Ib, aph(6)-Id, aph(4)-Ia, aac(3)-IVa, aph(3")-IIa, aph(6)-Ic, aph(3")-Ia	tet(39), tet(X3), tet(Y)	-	-
EA14	A. towneri	-	Pig farm influent	Pig waste-associated	-	-	aph(4)-Ia, aac(3)-IVa, aph(3')-Ia, aph(3")-Ib, aph(6)-Id	tet(Y), tet(X5)	-	-
EA15	A. johnsonii	-	Pig farm influent	Pig waste-associated	-	-	-	-	-	-
EA16	A. amyesii	-	Pig farm influent	Pig waste-associated	-	-	ant(3")-IIa	tet(39)	-	-
EA17	A. haemolyticus	-	Pig farm influent	Pig waste-associated	-	-	aph(3')-Ia, aph(3")-Ib, aph(6)-Id	tet(X3)	-	-
EA18	A. johnsonii	-	Pig farm influent	Pig waste-associated	-	blaOXA-58	ant(2")-Ia, aph(3')-Ia, aph(3")-Ib, aph(6)-Id	tet(Y)	-	-
EA19	A. towneri	-	Pig farm influent	Pig waste-associated	-	blaOXA-58	aph(3')-Ia, aph(3")-Ib, aph(6)-Id	tet(Y)	-	-
EA20	A. towneri	-	Pig farm influent	Pig waste-associated	-	blaOXA-58	aadA2, aph(3')-Ia, aph(6)-Id, aph(3")-Ib	tet(Y)	-	-
EA21	A. towneri	-	Pig farm influent	Pig waste-associated	-	-	aph(3")-Ib, aph(6)-Id	tet(M), tet(39), tet(Y), tet(X5)	-	-
EA22	A. towneri	-	Pig farm influent	Pig waste-associated	-	-	aph(3")-Ib, aph(6)-Id	tet(39), tet(Y), tet(X5)	-	-
EA23	A. towneri	-	Pig farm influent	Pig waste-associated	-	-	aph(3')-Ia, aph(3")-Ib, aph(6)-Id, aph(4)-Ia, aac(3)-IVa	tet(39), tet(Y), tet(X5)	-	-
EA24	A. towneri	-	Pig farm influent	Pig waste-associated	-	-	aph(3")-Ib, aph(6)-Id	tet(Y)	-	-
EA25	A. towneri	-	Pig farm influent	Pig waste-associated	-	blaOXA-58	aph(3")-Ib, aph(6)-Id, aph(3')-Ia	tet(Y)	-	-
EA26	A. towneri	-	Pig farm influent	Pig waste-associated	-	-	aph(3')-Ia, aph(3")-Ib, aph(6)-Id	-	-	-
EA27	A. towneri	-	Pig farm influent	Pig waste-associated	-	-	aadA27	tet(M)	-	-
EA28	A. towneri	-	Pig farm influent	Pig waste-associated	-	blaOXA-58	aph(3")-Ib, aph(6)-Id, aph(3')-Ia, aph(6)-Ic, aph(3")-IIa, aac(3)-IVa	tet(Y), tet(X3), tet(39)	-	-
EA29	A. johnsonii	-	Coastal area	Environment-associated	-	blaOXA-662	-	-	-	-
