# Supplementary material for: Nested mobile genetic elements mediating antimicrobial resistance genes mobility within and between Acinetobacter isolates
Source: iScience. 2026 Apr 8;29(5):115648. doi: 10.1016/j.isci.2026.115648 (PMC13125923; doi:10.1016/j.isci.2026.115648)
Supplement: Table S4. Antimicrobial resistance genes (ARGs) in plasmids — ARG duplication in plasmids were colored blue. [file mmc3.xlsx]

## Sheet: Table S4
Supplementary Table S4. Antimicrobial resistance genes (ARGs) in plasmids. ARG duplication in plasmids were colored blue.
Plasmid name	Predicted Mobility	Size	Number of ARGs	ARGs
				aac(3)-IVa	aac(6)-31	aadA2	aadA27	ant(2)-Ia	ant(3)-IIa	aph(3")-Ia	aph(3")-Ib	aph(3")-IIa	aph(4)-Ia	aph(6)-Ic	aph(6)-Id	blaGES-4	blaOXA-58	blaOXA-72	ble	catB6	dfrA1	floR	mph(B)	mph(E)	msr(E)	qac(E)	sul1	sul2	tet(39)	tet(M)	tet(X3)	tet(X5)	tet(Y)
pApiEN01a	mobilizable	8502	1	0	0	0	0	0	0	0	0	0	0	0	0	0	0	1	0	0	0	0	0	0	0	0	0	0	0	0	0	0	0
pAinEN11f	non-mobilizable	13619	1	0	0	0	0	0	0	0	0	0	0	0	0	0	0	0	0	0	0	0	0	0	0	0	0	0	1	0	0	0	0
pAinEN11d	mobilizable	6943	5	0	0	0	0	0	0	0	1	0	0	0	1	0	0	0	0	0	0	0	0	1	1	0	0	1	0	0	0	0	0
pAtoEN12j	mobilizable	102107	3	0	0	0	0	0	0	0	0	0	0	0	0	0	1	0	0	0	0	0	0	1	1	0	0	0	0	0	0	0	0
pAtoEN12h	mobilizable	36896	2	0	0	0	0	0	0	0	0	0	0	0	1	0	0	0	0	0	0	0	1	0	0	0	0	0	0	0	0	0	0
pAtoEN13i	mobilizable	135123	16	1	0	0	0	0	0	1	2	1	1	1	2	0	1	0	1	0	0	1	1	0	0	0	0	1	0	0	1	0	1
pAtoEN13f	non-mobilizable	7814	2	0	0	0	0	0	0	0	0	0	0	0	0	0	0	0	0	0	0	0	0	1	1	0	0	0	0	0	0	0	0
pAtoEN13g	mobilizable	7862	2	0	0	0	0	0	0	0	0	0	0	0	0	0	0	0	0	0	0	0	0	1	1	0	0	0	0	0	0	0	0
pAtoEN14e	mobilizable	121394	8	1	0	0	0	0	0	1	1	0	1	0	1	0	0	0	0	0	0	0	0	0	0	0	0	1	0	0	0	1	1
pAtoEN14c	non-mobilizable	18377	2	0	0	0	0	0	0	0	0	0	0	0	0	0	0	0	0	0	1	1	0	0	0	0	0	0	0	0	0	0	0
pAtoEN14a	non-mobilizable	7814	2	0	0	0	0	0	0	0	0	0	0	0	0	0	0	0	0	0	0	0	0	1	1	0	0	0	0	0	0	0	0
pAjoEN15j	mobilizable	16218	3	0	0	0	0	0	0	0	0	0	0	0	0	0	0	0	0	0	0	0	0	1	1	0	0	1	0	0	0	0	0
pAhaEN16b	mobilizable	5433	1	0	0	0	0	0	0	0	0	0	0	0	0	0	0	0	0	0	0	0	0	0	0	0	0	0	1	0	0	0	0
pAhaEN16c	mobilizable	7177	1	0	0	0	0	0	1	0	0	0	0	0	0	0	0	0	0	0	0	0	0	0	0	0	0	0	0	0	0	0	0
pAhaEN16d	non-mobilizable	7811	2	0	0	0	0	0	0	0	0	0	0	0	0	0	0	0	0	0	0	0	0	1	1	0	0	0	0	0	0	0	0
pAhaEN17c	non-mobilizable	7811	2	0	0	0	0	0	0	0	0	0	0	0	0	0	0	0	0	0	0	0	0	1	1	0	0	0	0	0	0	0	0
pAjoEN18s	mobilizable	104381	5	0	0	0	0	0	0	1	1	0	0	0	1	0	1	0	0	0	0	0	0	0	0	0	0	0	0	0	0	0	1
pAjoEN18o	mobilizable	16710	2	0	0	0	0	2	0	0	0	0	0	0	0	0	0	0	0	0	0	0	0	0	0	0	0	0	0	0	0	0	0
pAtoEN19e	mobilizable	134329	8	0	0	0	0	0	0	1	1	0	0	0	1	0	1	0	0	0	0	1	1	0	0	0	0	1	0	0	0	0	1
pAtoEN19b	non-mobilizable	7811	2	0	0	0	0	0	0	0	0	0	0	0	0	0	0	0	0	0	0	0	0	1	1	0	0	0	0	0	0	0	0
pAtoEN20f	mobilizable	123294	8	0	0	0	0	0	0	1	1	0	0	0	1	0	1	0	0	0	0	1	1	0	0	0	0	1	0	0	0	0	1
pAtoEN20b	non-mobilizable	7811	2	0	0	0	0	0	0	0	0	0	0	0	0	0	0	0	0	0	0	0	0	1	1	0	0	0	0	0	0	0	0
pAtoEN20d	non-mobilizable	80806	3	0	0	1	0	0	0	0	0	0	0	0	0	0	0	0	0	1	1	0	0	0	0	0	0	0	0	0	0	0	0
pAtoEN21b	non-mobilizable	12390	1	0	0	0	0	0	0	0	0	0	0	0	0	0	0	0	0	0	0	0	0	0	0	0	0	0	0	1	0	0	0
pAtoEN21c	non-mobilizable	16377	6	0	0	0	0	0	0	0	1	0	0	0	1	0	0	0	0	0	0	0	0	1	1	0	0	1	1	0	0	0	0
pAtoEN21g	mobilizable	174353	5	0	0	0	0	0	0	0	1	0	0	0	1	0	0	0	0	0	0	0	0	0	0	0	0	1	0	0	0	1	1
pAtoEN21f	conjugative	47357	2	0	0	0	0	0	0	0	1	0	0	0	1	0	0	0	0	0	0	0	0	0	0	0	0	0	0	0	0	0	0
pAtoEN22b	non-mobilizable	16377	6	0	0	0	0	0	0	0	1	0	0	0	1	0	0	0	0	0	0	0	0	1	1	0	0	1	1	0	0	0	0
pAtoEN22e	mobilizable	182229	4	0	0	0	0	0	0	0	0	0	0	0	0	0	0	0	0	0	0	1	0	0	0	0	0	1	0	0	0	1	1
pAtoEN23e	mobilizable	10156	2	0	0	0	0	0	0	0	0	0	0	0	0	0	0	0	0	0	0	0	0	1	1	0	0	0	0	0	0	0	0
pAtoEN23f	non-mobilizable	17173	6	0	0	0	0	0	0	0	1	0	0	0	1	0	0	0	0	0	0	0	0	1	1	0	0	1	1	0	0	0	0
pAtoEN23i	mobilizable	183782	10	1	0	0	0	0	0	1	1	0	1	0	1	0	0	0	0	0	1	1	0	0	0	0	0	1	0	0	0	1	1
pAtoEN24f	non-mobilizable	47597	4	0	0	0	0	0	0	0	1	0	0	0	1	0	0	0	0	0	0	0	0	0	0	0	0	1	0	0	0	0	1
pAtoEN24e	non-mobilizable	7814	2	0	0	0	0	0	0	0	0	0	0	0	0	0	0	0	0	0	0	0	0	1	1	0	0	0	0	0	0	0	0
pAtoEN25e	mobilizable	134286	8	0	0	0	0	0	0	1	1	0	0	0	1	0	1	0	0	0	0	1	1	0	0	0	0	1	0	0	0	0	1
pAtoEN26e	mobilizable	134021	8	0	0	0	0	0	0	1	1	0	0	0	1	0	1	0	0	0	0	1	1	0	0	0	0	1	0	0	0	0	1
pAtoEN27p	mobilizable	12813	2	0	0	0	0	0	0	0	0	0	0	0	0	0	0	0	0	0	0	0	0	1	1	0	0	0	0	0	0	0	0
pAtoEN27r	conjugative	39599	1	0	0	0	0	0	0	0	0	0	0	0	0	0	0	0	0	0	0	0	0	0	0	0	0	0	0	1	0	0	0
pAtoEN27e	mobilizable	4136	1	0	0	0	1	0	0	0	0	0	0	0	0	0	0	0	0	0	0	0	0	0	0	0	0	0	0	0	0	0	0
pAtoEN28h	mobilizable	135132	16	1	0	0	0	0	0	1	2	1	1	1	2	0	1	0	1	0	0	1	1	0	0	0	0	1	0	0	1	0	1
pAtoEN28g	mobilizable	15676	4	0	0	0	0	0	0	0	0	0	0	0	0	0	0	0	0	0	0	0	0	2	2	0	0	0	0	0	0	0	0
pAjuEC01	non-mobilizable	23305	4	0	1	0	0	0	0	0	0	0	0	0	0	1	0	0	0	0	0	0	0	0	0	1	1	0	0	0	0	0	0
ARG duplication in plasmids were colored blue.
